# Supplementary material for: TG-DSC and TG-FTIR Studies of Annelated Triazinylacetic Acid Ethyl Esters—Potential Anticancer Agents
Source: Molecules. 2023 Feb 11;28(4):1735. doi: 10.3390/molecules28041735 (PMC9967103; doi:10.3390/molecules28041735)
Supplement: Supplementary file 1 [file molecules-28-01735-s001.zip]

Archive with 1 entries (1 files):
- molecules-2188000-supplementary.pdf
